# Supplementary material for: Nearest vent, dearest friend: biodiversity of Tiancheng vent field reveals cross-ridge similarities in the Indian Ocean
Source: R Soc Open Sci. 2020 Mar 25;7(3):200110. doi: 10.1098/rsos.200110 (PMC7137978; doi:10.1098/rsos.200110)
Supplement: Supplementary Table [file rsos200110supp2.xlsx]

## Sheet: species_list
Supplementary Table. Species presence and absence table used in the nMDS analysis.
	Longqi	Duanqiao	Tiancheng	Kairei	Edmond	Solitaire	Dodo	Lucky Strike	Rainbow	Broken Spur	TAG	Snake Pit	Logatchev	Ashadze-1	E2	E9	Kemp Caldera
Halichondriidae sp.	0	0	0	0	0	0	0	0	0	0	0	0	0	0	0	0	1
Maractis rimicarivora	0	0	0	0	0	0	0	1	1	1	1	1	0	1	0	0	0
Marianactis sp.	0	0	0	1	0	1	1	0	0	0	0	0	0	0	0	0	0
Actinostolid sp. "SWIR"	1	0	0	0	0	0	0	0	0	0	0	0	0	0	0	0	0
Actinostolid sp. "Tiancheng"	0	0	1	0	0	0	0	0	0	0	0	0	0	0	0	0	0
Actinostolid sp. "ESR1"	0	0	0	0	0	0	0	0	0	0	0	0	0	0	0	1	0
Actinostolid sp. "ESR2"	0	0	0	0	0	0	0	0	0	0	0	0	0	0	1	1	0
Actinostolid sp. "ESR3"	0	0	0	0	0	0	0	0	0	0	0	0	0	0	1	1	0
Actinostolid sp. "ESR4"	0	0	0	0	0	0	0	0	0	0	0	0	0	0	1	0	0
Actinostolid sp. "Kemp"	0	0	0	0	0	0	0	0	0	0	0	0	0	0	0	0	1
Alvinellid sp.	0	0	0	0	1	1	0	0	0	0	0	0	0	0	0	0	0
Amphisamytha lutzi	0	0	0	0	0	0	0	1	1	1	0	1	1	1	0	0	0
Amphisamytha marisindica	1	0	0	1	0	0	0	0	0	0	0	0	0	0	0	0	0
Amphisamytha collaris	1	0	0	0	0	0	0	0	0	0	0	0	0	0	0	0	0
Amphisamytha sp. Longqi	1	0	0	0	0	0	0	0	0	0	0	0	0	0	0	0	0
Glyphanostomum sp.	0	0	0	0	0	0	0	0	0	0	0	0	0	1	0	0	0
Ampharetid sp. indet.	1	0	0	0	0	0	0	0	0	0	0	0	0	0	0	0	0
Archinome jasoni	1	0	0	1	0	1	0	0	0	0	0	0	1	0	0	0	0
Archinome tethyana	0	0	0	0	1	0	0	0	0	0	1	1	0	1	0	0	0
Archinome sp. indet. Rainbow	0	0	0	0	0	0	0	0	1	0	0	0	0	0	0	0	0
Archinome sp. indet. Broken Spur	0	0	0	0	0	0	0	0	0	1	0	0	0	0	0	0	0
Archinome sp. indet. Edmond	0	0	0	0	1	0	0	0	0	0	0	0	0	0	0	0	0
Capitellid sp. CIR	0	0	0	1	0	0	0	0	0	0	0	0	0	0	0	0	0
Capitellid sp. MAR1	0	0	0	0	0	0	0	1	0	0	0	0	0	0	0	0	0
Capitellid sp. MAR2	0	0	0	0	0	0	0	0	0	0	0	0	0	1	0	0	0
Spirochaetopterus sp.	0	0	0	0	0	0	0	0	1	0	1	0	0	0	0	0	0
Phyllochaetopterus sp.	0	0	0	0	0	0	0	0	0	0	0	0	0	1	0	0	0
Cirratulid sp. MAR	0	0	0	0	0	0	0	0	0	0	0	0	0	1	0	0	0
Dorvilleid sp. MAR	0	0	0	0	0	0	0	1	0	0	0	0	0	0	0	0	0
Dorvilleid sp. CIR	0	0	0	1	0	0	0	0	0	0	0	0	0	0	0	0	0
Ophryotrocha jiaolongi	1	0	0	0	0	0	0	0	0	0	0	0	0	0	0	0	0
Ophryotrocha sp. Tiancheng	0	0	1	0	0	0	0	0	0	0	0	0	0	0	0	0	0
Ophryotrocha sp. CIR	0	0	0	1	0	0	0	0	0	0	0	0	0	0	0	0	0
Hesionid sp. MAR	0	0	0	0	0	0	0	0	0	0	0	0	0	1	0	0	0
cf. Hesiolyra sp.	0	0	0	0	0	0	0	1	0	0	0	0	0	0	0	0	0
Hesionid sp. indet.	1	0	0	0	0	0	0	0	0	0	0	0	0	0	0	0	0
Hesiolyra cf. bergi	1	0	0	0	0	0	0	0	0	0	0	0	0	0	0	0	0
Hesionid sp. CIR1	0	0	0	1	0	0	0	0	0	0	0	0	0	0	0	0	0
Hesionid sp. CIR2	0	0	0	1	0	0	0	0	0	0	0	0	0	0	0	0	0
Thermiphione sp.	0	0	0	0	0	0	0	0	0	0	0	0	0	1	0	0	0
Nicomache lokii	0	0	0	0	0	0	0	0	0	0	0	0	0	0	0	0	1
Branchinotogluma mesatlantica	0	0	0	0	0	0	0	1	0	0	0	0	0	0	0	0	0
Branchinotogluma sp. CIR	0	0	0	1	0	1	0	0	0	0	0	0	0	0	0	0	0
Branchipolynoe longqiensis	1	1	1	1	1	1	0	0	0	0	0	0	0	0	0	0	0
Branchipolynoe seepensis	0	0	0	0	0	0	0	1	1	1	0	1	1	0	0	0	0
Branchinotogluma bipapillata	1	1	1	0	0	0	0	0	0	0	0	0	0	0	0	0	0
Lepidonotopodium jouinae	0	0	0	0	0	0	0	1	0	0	0	0	0	0	0	0	0
Levensteiniella iris	0	0	0	0	0	0	0	1	1	0	0	0	0	1	0	0	0
cf. Levensteiniella sp.	0	0	0	1	0	0	0	0	0	0	0	0	0	0	0	0	0
cf. Harmothoe	0	0	0	1	0	0	0	0	0	0	0	0	0	0	0	0	0
Polynoidae gen. nov. sp. nov. "655"	1	0	0	0	0	0	0	0	0	0	0	0	0	0	1	1	0
Polynoid sp. 1 (Zhou et al. 2018)	1	1	0	0	0	0	0	0	0	0	0	0	0	0	0	0	0
Polynoid sp. 2 (Zhou et al. 2018)	1	0	0	0	0	0	0	0	0	0	0	0	0	0	0	0	0
Polynoid sp. 3 (Zhou et al. 2018)	0	0	1	0	0	0	0	0	0	0	0	0	0	0	0	0	0
Sclerolinum contortum	0	0	0	0	0	0	0	0	0	0	0	0	0	0	0	0	1
Laonice athecata	0	0	0	0	0	0	0	1	0	0	0	0	1	0	0	0	0
Laonice sp. "SWIR"	1	0	0	0	0	0	0	0	0	0	0	0	0	0	0	0	0
Prionospio unilamellata	0	0	0	0	0	0	0	1	1	0	0	1	0	0	0	0	0
Prionospio cf. unilamellata	1	0	0	0	0	0	0	0	0	0	0	0	0	0	0	0	0
Prionospio sp. CIR	0	0	0	1	0	0	0	0	0	0	0	0	0	0	0	0	0
Prionospio sp. MAR	0	0	0	0	0	0	0	0	0	0	0	0	0	1	0	0	0
cf. Helicoradomenia sp.	0	0	0	1	0	0	0	0	0	0	0	0	0	0	0	0	0
Cocculinida sp.	0	0	0	0	0	0	0	0	0	0	0	0	0	0	0	0	1
Dendronotus comteti	0	0	0	0	0	0	0	1	0	0	0	0	0	0	0	0	0
Laeviphitus desbruyeresi	0	0	0	0	0	0	0	1	1	0	0	0	0	0	0	0	0
Lepetodrilus atlanticus	0	0	0	0	0	0	0	1	0	1	1	1	0	1	0	0	0
Lepetodrilus concentricus	0	0	0	0	0	0	0	0	0	0	0	0	0	0	1	1	1
Lepetodrilus sp. A	1	1	0	0	0	0	0	0	0	0	0	0	0	0	0	0	0
Lepetodrilus sp. B	0	0	0	1	0	1	0	0	0	0	0	0	0	0	0	0	0
Pseudorimula midatlantica	0	0	0	0	0	0	0	1	1	1	1	1	1	1	0	0	0
Pseudorimula sp.	0	0	0	1	0	0	0	0	0	0	0	0	0	0	0	0	0
Pseudorimula sp. "SWIR"	1	0	1	0	0	0	0	0	0	0	0	0	0	0	0	0	0
Paralepetopsis ferrugivora	0	0	0	0	0	0	0	1	0	0	0	0	0	0	0	0	0
Euleptopsis sp.	0	0	0	1	0	1	0	0	0	0	0	0	0	0	0	0	0
Euleptopsis sp. "SWIR"	0	0	1	0	0	0	0	0	0	0	0	0	0	0	0	0	0
Lurifax vitreus	0	0	0	0	0	0	0	1	0	0	0	0	0	0	0	0	0
Chrysomallon squamiferum	1	1	1	1	0	1	0	0	0	0	0	0	0	0	0	0	0
Dracogyra subfuscus	1	0	0	0	0	0	0	0	0	0	0	0	0	0	0	0	0
Lirapex costellata	0	0	0	0	0	0	0	1	0	0	0	1	0	1	0	0	0
Lirapex politus	1	0	0	0	0	0	0	0	0	0	0	0	0	0	0	0	0
Lirapex sp.	0	0	0	0	0	0	0	0	0	0	0	0	0	1	0	0	0
Peltospira smaragdina	0	0	0	0	0	0	0	1	1	1	1	1	1	1	0	0	0
Gigantopelta aegis	1	1	0	0	0	0	0	0	0	0	0	0	0	0	0	0	0
Gigantopelta chessoia	0	0	0	0	0	0	0	0	0	0	0	0	0	0	1	1	0
Shinkailepas briandi	0	0	0	0	0	0	0	1	0	0	0	0	1	1	0	0	0
Shinkailepas sp. MAR	0	0	0	0	0	0	0	0	0	0	0	0	0	1	0	0	0
Shinkailepas sp. CIR	0	0	0	1	0	1	0	0	0	0	0	0	0	0	0	0	0
Alviniconcha marisindica	0	0	0	1	1	1	0	0	0	0	0	0	0	0	0	0	0
Alviniconcha sp.	0	0	1	0	0	0	0	0	0	0	0	0	0	0	0	0	0
Desbruyeresia marisindica	0	0	1	1	0	1	0	0	0	0	0	0	0	0	0	0	0
Desbruyeresia sp. "SWIR"	0	1	0	0	0	0	0	0	0	0	0	0	0	0	0	0	0
Provannid sp.	0	0	0	0	0	0	1	0	0	0	0	0	0	0	0	0	0
Provanna cooki	0	0	0	0	0	0	0	0	0	0	0	0	0	0	1	1	0
Phymorhynchus sp. "CIR"	0	0	0	1	1	1	0	0	0	0	0	0	0	0	0	0	0
Phymorhynchus sp. "SWIR"	1	0	0	0	0	0	0	0	0	0	0	0	0	0	0	0	0
Phymorhynchus sp. "Tiancheng"	0	0	1	0	0	0	0	0	0	0	0	0	0	0	0	0	0
Phymorhynchus carinatus	0	0	0	0	0	0	0	0	0	0	0	1	1	1	0	0	0
Phymorhynchus aff. carinatus	0	0	0	0	0	0	0	0	0	0	0	0	0	1	0	0	0
Phymorhynchus moskalevi	0	0	0	0	0	0	0	0	0	0	1	1	1	1	0	0	0
Phymorhynchus ovatus	0	0	0	0	0	0	0	1	1	1	1	1	1	1	0	0	0
Bruceiella sp.	0	0	0	1	0	0	0	0	0	0	0	0	0	0	0	0	0
Protolira valvatoides	0	0	0	0	0	0	0	1	1	0	0	0	0	0	0	0	0
Protolira thorvaldssoni	0	0	0	0	0	0	0	1	1	0	0	1	0	1	0	0	0
cf. Protolira sp.	0	0	0	0	0	0	0	0	0	0	0	0	0	0	1	1	0
Sutulizona pterodon	0	0	0	0	0	0	0	0	0	0	0	1	0	1	0	0	0
Sutulizona sp.	0	0	0	1	0	0	0	0	0	0	0	0	0	0	0	0	0
Xylodiscula analoga	0	0	0	0	0	0	0	1	0	0	0	0	0	0	0	0	0
Split limpet sp. 1	0	0	0	1	0	0	0	0	0	0	0	0	0	0	0	0	0
Split limpet sp. 2	0	0	0	1	0	0	0	0	0	0	0	0	0	0	0	0	0
Bathymodiolus azoricus	0	0	0	0	0	0	0	1	1	1	0	0	0	0	0	0	0
Bathymodiolus marisindicus	1	1	1	1	0	1	0	0	0	0	0	0	0	0	0	0	0
Bathymodiolus puteoserpentis	0	0	0	0	0	0	0	0	0	1	1	1	1	0	0	0	0
Spinaxinus caldarium	0	0	0	0	0	0	0	0	0	0	0	0	0	0	0	0	1
Thyasira sp.	0	0	0	0	0	0	0	0	0	0	0	0	1	0	0	0	0
Abyssogena southwardae	0	0	0	0	0	0	0	0	0	0	0	0	1	0	0	0	0
Archivesica s.l. puertodeseadoi	0	0	0	0	0	0	0	0	0	0	0	0	0	0	0	0	1
Sericosura heteroscela	1	1	0	0	0	0	0	1	0	0	0	0	0	1	0	0	0
Sericosura bamberi	0	1	0	0	0	0	0	0	0	0	0	0	0	0	1	1	1
Sericosura dimorpha	0	0	0	0	0	0	0	0	0	0	0	0	0	0	0	1	1
Sericosura curva	0	0	0	0	0	0	0	0	0	0	0	0	0	0	0	1	1
Sericosura sp. "SWIR"	0	1	0	0	0	0	0	0	0	0	0	0	0	0	0	0	0
Eochionelasmus sp.	0	0	0	1	0	1	0	0	0	0	0	0	0	0	0	0	0
Neolepas marisindica	1	1	1	1	0	1	0	0	0	0	0	0	0	0	0	0	0
Neolepas scotiaensis	0	0	0	0	0	0	0	0	0	0	0	0	0	0	1	1	1
Bonnierella compar	0	0	0	0	0	0	0	1	0	0	0	0	0	0	0	0	0
Gitanopsis alvina	0	0	0	0	0	0	0	1	0	0	0	0	0	0	0	0	0
Bouvierella curtirama	0	0	0	0	0	0	0	1	0	0	0	0	0	0	0	0	0
Luckia striki	0	0	0	0	0	0	0	1	0	0	0	0	0	0	0	0	0
Harpinia pico	0	0	0	0	0	0	0	0	1	0	0	0	0	0	0	0	0
Steleuthera ecoprophycea	0	0	0	0	0	0	0	0	0	0	0	1	0	0	0	0	0
Alvinocaris markensis	0	0	0	0	0	0	0	1	1	1	1	1	1	0	0	0	0
Shinkaicaris sp.	0	0	0	1	0	0	0	0	0	0	0	0	0	0	0	0	0
Chorocaris chacei	0	0	0	0	0	0	0	1	1	0	1	1	1	1	0	0	0
Chorocaris sp.	1	0	0	1	0	1	0	0	0	0	0	0	0	0	0	0	0
Mirocaris indica	1	0	1	1	1	1	0	0	0	0	0	0	0	0	0	0	0
Mirocaris fortunata	0	0	0	0	0	0	0	1	1	1	1	1	1	1	0	0	0
Rimicaris kairei	1	0	0	1	1	1	1	0	0	0	0	0	0	0	0	0	0
Rimicaris exoculata	0	0	0	0	0	0	0	1	1	1	1	1	1	1	0	0	0
Austinograea rodriguez	0	0	1	1	1	1	1	0	0	0	0	0	0	0	0	0	0
Segonzacia mesatlantica	0	0	0	0	0	0	0	1	1	1	1	1	1	1	0	0	0
Mundiopsis sp. SWIR	1	0	0	0	0	0	0	0	0	0	0	0	0	0	0	0	0
Munidopsis laticorpus	0	0	0	1	0	1	0	0	0	0	0	0	0	0	0	0	0
Munidopsis exuta	0	0	0	0	0	0	0	1	1	1	1	1	1	1	0	0	0
Munidopsis sp. Tiancheng	0	0	1	0	0	0	0	0	0	0	0	0	0	0	0	0	0
Kiwa tyleri	0	0	0	0	0	0	0	0	0	0	0	0	0	0	1	1	0
Kiwa n. sp. "SWIR"	1	1	0	0	0	0	0	0	0	0	0	0	0	0	0	0	0
Thymopides laurentae	0	0	0	0	0	0	0	0	0	0	0	1	0	0	0	0	0
Heteromesus calcar	0	0	0	0	0	0	0	1	0	0	0	0	0	0	0	0	0
Heteromesus ctenobasius	0	0	0	0	0	0	0	1	0	0	0	0	0	0	0	0	0
Armaturatanais atlanticus	0	0	0	0	0	0	0	1	0	0	0	0	0	0	0	0	0
Leptognathiella fragilis	0	0	0	0	0	0	0	1	0	0	0	0	0	0	0	0	0
Mesotanais styxis	0	0	0	0	0	0	0	1	0	0	0	0	0	0	0	0	0
Obesutanais sigridi	0	0	0	0	0	0	0	1	0	0	0	0	0	0	0	0	0
Typhlotanais incognitus	0	0	0	0	0	0	0	1	0	0	0	0	0	0	0	0	0
Dirivultidae sp.	0	0	1	0	0	0	0	0	0	0	0	0	0	0	0	0	0
Paulasterias tyleri	0	0	0	0	0	0	0	0	0	0	0	0	0	0	1	1	1
Ophioctenella acies	0	0	0	0	0	0	0	1	1	1	1	1	1	1	0	0	0
Chiridota sp. Longqi	1	0	0	0	0	0	0	0	0	0	0	0	0	0	0	0	0
Chiridota sp. Tiancheng	0	0	1	0	0	0	0	0	0	0	0	0	0	0	0	0	0
Apodacean sp.	0	0	0	0	0	1	0	0	0	0	0	0	0	0	0	0	0
Pterasteridae sp.	0	0	1	0	0	0	0	0	0	0	0	0	0	0	0	0	0
Calispadella alata	0	0	0	0	0	0	0	1	0	0	0	0	0	0	0	0	0
Ilyophis saldanhai	0	0	0	0	0	0	0	0	0	1	0	0	0	0	0	0	0
Gaidropsaurus sp.	0	0	0	0	0	0	0	1	0	0	0	0	0	0	0	0	0
Ophidiidae sp.	1	0	1	0	0	0	0	0	0	0	0	0	0	0	0	0	0
Pachycara thermophilum	0	0	0	0	0	0	0	0	0	1	1	1	0	1	0	0	0
Pachycara saldanhai	0	0	0	0	0	0	0	1	1	0	0	0	0	0	0	0	0
cf. Polyacanthonotus sp.	0	0	1	0	0	0	0	0	0	0	0	0	0	0	0	0	0
Macrouridae sp.	0	0	1	0	0	0	0	0	0	0	0	0	0	0	0	0	0
